# Supplementary material for: Widely Targeted Liver Metabolomics Reveals Potential Biomarkers in Mice with Drug-Induced Liver Injury
Source: Metabolites. 2026 Jan 28;16(2):96. doi: 10.3390/metabo16020096 (PMC12942010; doi:10.3390/metabo16020096)
Supplement: Supplementary file 1 [file metabolites-16-00096-s001.zip]

Archive with 1 entries (1 files):
- metabolites-4100332-supplementary.pdf
